# Supplementary material for: The complexity of human subjective experience during binocular rivalry
Source: Neurosci Conscious. 2025 Feb 28;2025(1):niaf004. doi: 10.1093/nc/niaf004 (PMC11879079; doi:10.1093/nc/niaf004)
Supplement: niaf004_Supp [file niaf004_supp.zip]

Archive with 1 entries (1 files):
- suppl_data/Resubmission_SI_clean.docx
